# Supplementary material for: Changes in gene expression between a soybean F1 hybrid and its parents are associated with agronomically valuable traits
Source: PLoS One. 2017 May 11;12(5):e0177225. doi: 10.1371/journal.pone.0177225 (PMC5426663; doi:10.1371/journal.pone.0177225)
Supplement: S1 Table — (XLSX) [file pone.0177225.s001.xlsx]

## Sheet: Sheet1
Supplementary data 1. Raw data used to calculate agronomic data
Location	Plot	Column	Row	Xposition	Yposition	Genotype	LeadSheetCode	Replication	FinalPlantStand	FlowerColor	PubescenceColor	AcclimatedSeedYield(g)	100-Seed_Weight(g)	Plant Height(inches)	Plant Lodging(1-5)	Maturtiy Date (Oct. 1st =1)	Protein	Oil	PoundsProteinAcre
CLA	1	1	1	1	1	NCC06-1090	20	1	73	P	g	619.6	16.7	27	2	24	39.6	25.5	766.47
CLA	2	2	1	10.5	1	N05-7432-IB	25	1	68	P	g	664.9	14.3	31	3	32	42.7	20.7	886.9
CLA	3	3	1	20	1	N7103	14	1	70	W	g	565.2	9	29	1.5	30	44	19.8	776.86
CLA	4	4	1	29.5	1	N7103	16	1	75	W	g	667.5	8.7	30	1.5	30	44.9	19.4	936.24
CLA	5	5	1	39	1	NCC06-1090	19	1	57	P	g	541.1	17.5	27	1.2	20	41.8	23.5	706.55
CLA	6	5	2	39	17	F2	4	1	61	S	s	469	10	30	2.2	32	44.3	19.5	649.03
CLA	7	4	2	29.5	17	N05-7432-IB	24	1	37	P	g	482.4	14.2	30	1.5	34	41	21.8	617.85
CLA	8	3	2	20	17	F1	1	1	56	P	t	613.9	11.1	32	2.3	32	45	19.3	862.98
CLA	9	2	2	10.5	17	F2	2	1	86	S	s	852.4	9.6	35	2.2	32	43.5	20	1158.3
CLA	10	1	2	1	17	NC-Roy	17	1	53	W	g	750.5	15.2	32	1.7	25	43.4	21.3	1017.49
CLA	11	1	3	1	33	N7103	12	1	80	W	g	726	7.1	29	2	30	44.5	19.4	1009.22
CLA	12	2	3	10.5	33	NMS4-44-329	10	1	72	P	t	865.9	10.8	27	3.2	30	41.5	20.6	1122.55
CLA	13	3	3	20	33	NMS4-44-329	8	1	71	P	t	663.5	11.8	28	2.5	28	42.5	20.4	880.88
CLA	14	4	3	29.5	33	F2	3	1	78	S	s	689	9.5	36	2.3	32	45.1	19.7	970.7
CLA	15	5	3	39	33	N7003-CN	23	1	73	P	t	571.6	15.6	31	1.5	19	41.3	22.3	737.45
CLA	16	5	4	39	49	NMS4-44-329	5	1	79	P	t	1006.8	10.8	27	3.2	32	42.3	20.3	1330.37
CLA	17	4	4	29.5	49	NMS4-44-329	9	1	80	P	t	666.6	9.6	29	3.2	32	42.7	20.5	889.17
CLA	18	3	4	20	49	NMS4-44-329	6	1	80	P	t	669.5	11.4	33	3.2	32	42.7	20.2	893.03
CLA	19	2	4	10.5	49	N7003-CN	22	1	79	P	t	866.1	16.7	33	1.7	30	40.5	22	1095.75
CLA	20	1	4	1	49	NMS4-44-329	7	1	59	P	t	765.3	11	30	3	32	42.8	20.1	1023.21
CLA	21	1	5	1	65	N7103	11	1	79	W	g	785.1	8.2	28	2.3	33	44.9	19.7	1101.19
CLA	22	2	5	10.5	65	NC-Roy	18	1	48	W	g	859.4	14.2	33	1.5	26	43.6	20.5	1170.5
CLA	23	3	5	20	65	N7103	13	1	82	W	g	655.9	8	27	1.3	32	43.5	19.6	891.28
CLA	24	4	5	29.5	65	N7103	15	1	74	W	g	694.5	7.9	32	1.5	33	45.6	19.2	989.3
CLA	25	5	5	39	65	NCC06-1090	21	1	82	P	g	553.7	18.2	28	1.2	25	42.6	23.1	736.84
CLA	26	5	6	39	81	NCC06-1090	20	2	70	P	g	572.2	18.3	33	1.2	29	41.6	23.1	743.58
CLA	27	4	6	29.5	81	N7103	11	2	86	W	g	634.3	8.2	30	1.5	33	44.7	19.4	885.71
CLA	28	3	6	20	81	N7103	15	2	77	W	g	589.5	8	29	1.8	32	44.9	19.5	826.84
CLA	29	2	6	10.5	81	NMS4-44-329	7	2	39	P	t	782.5	11.1	25	3.2	33	42.7	20.1	1043.76
CLA	30	1	6	1	81	N7103	16	2	47	W	g	845.7	7.7	31	3	32	45.5	19.3	1202.03
CLA	31	1	7	1	97	NMS4-44-329	8	2	49	P	t	750.6	8.6	25	3.5	31	43.2	20.1	1012.94
CLA	32	2	7	10.5	97	N7003-CN	23	2	81	P	t	782.9	14.8	30	1.5	30	41.1	22.3	1005.17
CLA	33	3	7	20	97	F1	1	2	49	P	t	858.7	9.8	33	2.7	31	45	19.4	1207.1
CLA	34	4	7	29.5	97	N7003-CN	22	2	77	P	t	841.7	16.2	34	1.8	32	41.5	21.7	1091.18
CLA	35	5	7	39	97	N7103	12	2	61	W	g	605.9	8	26	1.5	31	43.6	20	825.23
CLA	36	5	8	39	113	N7103	14	2	70	W	g	520.1	7.4	27	1.2	31	42.9	20.1	697
CLA	37	4	8	29.5	113	F2	4	2	75	S	s	660.4	10	36	2	32	44.4	20.1	915.97
CLA	38	3	8	20	113	NMS4-44-329	6	2	77	P	t	669.9	11.2	32	2.8	31	41.7	20.1	872.64
CLA	39	2	8	10.5	113	N7103	13	2	53	W	g	676.6	7.8	31	1.5	32	43.4	20.2	917.3
CLA	40	1	8	1	113	N05-7432-IB	25	2	88	P	g	881.8	14.5	27	3.2	36	43.6	20.1	1201.01
CLA	41	1	9	1	129	NCC06-1090	19	2	63	P	g	644.3	17.3	31	1.7	24	41.1	23.8	827.22
CLA	42	2	9	10.5	129	NCC06-1090	21	2	41	P	g	562.7	18.4	29	1.2	21	40.5	25.1	711.9
CLA	43	3	9	20	129	NC-Roy	17	2	61	W	g	361.1	14.2	33	1.5	24	44.3	21.1	499.71
CLA	44	4	9	29.5	129	N05-7432-IB	24	2	64	P	g	658.7	14.5	29	2.3	34	41.7	21.2	858.05
CLA	45	5	9	39	129	NMS4-44-329	10	2	78	P	t	482.9	11.1	30	3.3	33	43.2	20.3	651.67
CLA	46	5	10	39	145	NMS4-44-329	5	2	74	P	t	566.8	11.1	30	3.7	32	42.3	20.2	748.96
CLA	47	4	10	29.5	145	NC-Roy	18	2	57	W	g	523.8	14	35	1.8	23	44.2	22	723.23
CLA	48	3	10	20	145	F2	2	2	96	S	s	491.5	8.6	33	2	31	43.9	20	674.03
CLA	49	2	10	10.5	145	NMS4-44-329	9	2	53	P	t	493	10.2	33	2.7	30	41.6	21	640.66
CLA	50	1	10	1	145	F2	3	2	69	S	s	537.6	9.6	33	2	33	44.2	19.6	742.29
CLA	51	6	1	48.5	1	N7103	12	3	57	W	g	477.1	7.6	29	1.2	29	42	20.6	625.96
CLA	52	7	1	58	1	NMS4-44-329	7	3	39	P	t	474.5	11.5	31	2.2	28	41.3	21.1	612.17
CLA	53	8	1	67.5	1	N7103	15	3	40	W	g	583.5	8.4	28	1.2	29	41.9	20.4	763.74
CLA	54	9	1	77	1	N7103	14	3	45	W	g	510.5	8.7	27	1	29	42.1	20.8	671.38
CLA	55	10	1	86.5	1	F2	4	3	67	S	s	526.7	10.3	32	2.7	31	44.3	20.1	728.88
CLA	56	10	2	86.5	17	N05-7432-IB	24	3	57	P	g	661.8	13	27	2.7	35	41.2	21.7	851.75
CLA	57	9	2	77	17	F2	3	3	64	S	s	709.7	9.9	32	2	32	44.3	19.7	982.13
CLA	58	8	2	67.5	17	N7003-CN	23	3	47	P	t	840.1	16.2	31	1.5	30	40.1	22.7	1052.36
CLA	59	7	2	58	17	NCC06-1090	21	3	60	P	g	710.7	16.8	25	1	21	41	23.1	910.25
CLA	60	6	2	48.5	17	NC-Roy	18	3	43	W	g	641.9	15.2	30	1.5	26	44.2	21.3	886.3
CLA	61	6	3	48.5	33	F1	1	3	56	P	t	742	10.4	35	1.8	33	44.8	19.3	1038.42
CLA	62	7	3	58	33	NMS4-44-329	6	3	50	P	t	693	10.7	31	3	31	43.5	20.2	941.7
CLA	63	8	3	67.5	33	N05-7432-IB	25	3	50	P	g	758.5	13.9	32	2.3	35	44.3	19.8	1049.66
CLA	64	9	3	77	33	N7003-CN	22	3	65	P	t	841.9	15.8	31	1.7	30	42	21.1	1104.58
CLA	65	10	3	86.5	33	NMS4-44-329	5	3	70	P	t	720	10.8	32	3	31	42.2	20.4	949.15
CLA	66	10	4	86.5	49	N7103	16	3	52	W	g	767	8.5	31	2.2	31	44.8	19.4	1073.4
CLA	67	9	4	77	49	NCC06-1090	19	3	60	P	g	601.1	17.8	30	2.2	24	41.9	23.9	786.77
CLA	68	8	4	67.5	49	NC-Roy	17	3	56	W	g	743.7	13.1	35	1.7	28	43.7	20.6	1015.24
CLA	69	7	4	58	49	NCC06-1090	20	3	66	P	g	811.9	18.7	27	1.5	29	40.8	23.6	1034.79
CLA	70	6	4	48.5	49	N7103	11	3	51	W	g	866.6	7.5	31	2.3	32	44.4	19.5	1201.96
CLA	71	6	5	48.5	65	N7103	13	3	62	W	g	606.6	7.4	33	1.5	32	45	19.2	852.72
CLA	72	7	5	58	65	NMS4-44-329	9	3	65	P	t	814.3	11.5	33	3.3	31	42.4	20.5	1078.55
CLA	73	8	5	67.5	65	NMS4-44-329	10	3	45	P	t	731.3	11.3	25	3.3	32	42.1	20.3	961.76
CLA	74	9	5	77	65	NMS4-44-329	8	3	66	P	t	823.1	11.3	30	3.5	32	42.3	20.5	1087.63
CLA	75	10	5	86.5	65	F2	2	3	63	S	s	779	10.3	33	2.2	32	44.6	19.7	1085.33
CLA	76	10	6	86.5	81	F2	2	4	63	S	s	547.6	10	31	2.2	33	43.5	20	744.12
CLA	77	9	6	77	81	NMS4-44-329	9	4	53	P	t	556.3	10.4	26	3.5	32	42.6	20.4	740.3
CLA	78	8	6	67.5	81	N7103	13	4	57	W	g	635.1	8.2	32	1.5	31	42.4	19.9	841.2
CLA	79	7	6	58	81	NMS4-44-329	6	4	48	P	t	465.4	11.9	31	3.2	32	42.6	20.2	619.33
CLA	80	6	6	48.5	81	NMS4-44-329	10	4	72	P	t	530.6	12	31	3.3	33	43.3	20.1	717.7
CLA	81	6	7	48.5	97	N7103	11	4	65	W	g	493.4	8.5	30	1.3	32	44.2	19.4	681.26
CLA	82	7	7	58	97	NMS4-44-329	5	4	48	P	t	534.1	11.6	33	2.8	32	42.5	20.5	709.09
CLA	83	8	7	67.5	97	N7103	14	4	54	W	g	509.6	7.6	29	1.2	31	43	19.9	684.52
CLA	84	9	7	77	97	N7103	16	4	53	W	g	499.3	7.5	33	1.3	33	43.6	19.9	680.04
CLA	85	10	7	86.5	97	NC-Roy	17	4	53	W	g	636.4	14.2	31	1.5	31	43	21.1	854.85
CLA	86	10	8	86.5	113	N05-7432-IB	24	4	55	P	g	521.8	13.8	30	2.7	35	41.2	21.4	671.57
CLA	87	9	8	77	113	N7003-CN	23	4	64	P	t	490.9	14.5	33	2.2	32	41	22.3	628.73
CLA	88	8	8	67.5	113	N7003-CN	22	4	59	P	t	751.3	16.3	32	1.7	29	40.4	22.6	948.17
CLA	89	7	8	58	113	NCC06-1090	19	4	60	P	g	533.6	16.5	28	1.5	21	40	24.5	666.75
CLA	90	6	8	48.5	113	F2	4	4	58	S	s	621.1	8.4	30	2.2	33	44.6	19.5	865.34
CLA	91	6	9	48.5	129	NCC06-1090	20	4	55	P	g	701.4	17.7	32	1.8	27	41.6	23.8	911.48
CLA	92	7	9	58	129	N7103	15	4	51	W	g	565	7.7	31	1.2	32	44.7	19.1	788.94
CLA	93	8	9	67.5	129	F2	3	4	62	S	s	659.4	10.3	32	2.7	32	44.1	20.2	908.4
CLA	94	9	9	77	129	N7103	12	4	67	W	g	479	7.8	30	1.5	32	44.3	19.6	662.87
CLA	95	10	9	86.5	129	NC-Roy	18	4	50	W	g	890.9	.	27	1.8	25	40.9	22.7	1138.26
CLA	96	10	10	86.5	145	NMS4-44-329	7	4	75	P	t	596.5	10.4	25	3.7	30	41	20.4	763.98
CLA	97	9	10	77	145	N05-7432-IB	25	4	61	P	g	608.4	13.8	31	1.8	34	40.9	20.8	777.32
CLA	98	8	10	67.5	145	F1	1	4	49	P	t	650.9	10.7	34	2	32	42.8	20.5	870.26
CLA	99	7	10	58	145	NMS4-44-329	8	4	64	P	t	557.8	10.3	28	3.3	30	42.3	20.9	737.07
CLA	100	6	10	48.5	145	NCC06-1090	21	4	60	P	g	573.3	18.2	31	1.7	24	40.3	24.5	721.73
CLA	101	11	1	96	1	N7103	13	5	54	W	g	585.1	8	31	1.3	31	42.4	20.2	774.97
CLA	102	12	1	105.5	1	F2	2	5	57	S	s	732.4	9.3	36	2	33	42.8	20.4	979.22
CLA	103	13	1	115	1	NMS4-44-329	5	5	73	P	t	754.2	10.7	32	3.3	32	41.6	20.7	980.1
CLA	104	14	1	124.5	1	N05-7432-IB	24	5	63	P	g	633.5	13.1	33	2.3	34	41.1	20.9	813.35
CLA	105	15	1	134	1	NMS4-44-329	6	5	60	P	t	879.4	10.3	30	3.3	32	40.7	20.7	1118.07
CLA	106	15	2	134	17	N7103	15	5	61	W	g	747.3	7.2	31	1.2	30	41.8	20.5	975.8
CLA	107	14	2	124.5	17	N7103	16	5	74	W	g	674.2	7.6	31	1.3	31	43.7	19.6	920.36
CLA	108	13	2	115	17	F2	3	5	58	S	s	729.7	8.3	33	2.3	33	43	20	980.17
CLA	109	12	2	105.5	17	NC-Roy	17	5	68	W	g	935.2	12.5	29	1.8	25	41.2	21.4	1203.62
CLA	110	11	2	96	17	NMS4-44-329	10	5	52	P	t	517.3	10.7	32	3	31	41.6	20.9	672.24
CLA	111	11	3	96	33	NC-Roy	18	5	45	W	g	744	14.4	33	1.7	25	43	20.8	999.38
CLA	112	12	3	105.5	33	F2	4	5	79	S	s	613.4	9.7	35	2.5	33	43.1	20.4	825.87
CLA	113	13	3	115	33	NMS4-44-329	9	5	64	P	t	616.2	10.7	30	2.8	30	41.3	20.9	794.99
CLA	114	14	3	124.5	33	F1	1	5	52	P	t	590.7	9.3	34	1.8	30	42.6	20.4	786.08
CLA	115	15	3	134	33	N7003-CN	22	5	69	P	t	769.5	15.1	33	1.3	25	38.6	22.2	927.87
CLA	116	15	4	134	49	N7103	12	5	66	W	g	720.5	7.4	29	1.8	25	42.7	20.5	961.06
CLA	117	14	4	124.5	49	NMS4-44-329	7	5	72	P	t	829.8	10.5	27	3.3	31	41.8	20.5	1083.53
CLA	118	13	4	115	49	NCC06-1090	19	5	70	P	g	814.3	18.7	28	1.8	28	41.4	22.9	1053.11
CLA	119	12	4	105.5	49	NCC06-1090	21	5	73	P	g	544.4	18.7	32	1.5	25	40.6	23.6	690.45
CLA	120	11	4	96	49	NMS4-44-329	8	5	59	P	t	772.5	11.2	29	3.3	31	42	20.7	1013.53
CLA	121	11	5	96	65	N7003-CN	23	5	59	P	t	659.5	15.4	35	1.5	32	40.4	22.4	832.31
CLA	122	12	5	105.5	65	N05-7432-IB	25	5	72	P	g	909.8	13.1	36	2.7	35	41.4	20.9	1176.62
CLA	123	13	5	115	65	N7103	11	5	66	W	g	612.2	6.7	33	1.5	31	42.8	19.9	818.51
CLA	124	14	5	124.5	65	N7103	14	5	60	W	g	587.5	7.8	30	1.3	31	44.5	19.4	816.69
CLA	125	15	5	134	65	NCC06-1090	20	5	68	P	g	795.2	18.4	30	1.5	25	40.4	23.8	1003.57
CAS	1	1	1	1	1	N7003-CN	23	1	70	p	t	521	15.8	31	3	37	43.7	22.3	711.23
CAS	2	2	1	10.5	1	F1	1	1	61	p	t	562.7	10.2	31	2.8	39	46.4	20.1	815.61
CAS	3	3	1	20	1	NC-Roy	17	1	62	w	g	644.6	13	25	3.2	32	45.2	21.5	910.16
CAS	4	4	1	29.5	1	N7103	15	1	64	w	g	583.2	8.2	34	2.3	37	45.2	20.8	823.47
CAS	5	5	1	39	1	N7103	13	1	60	w	g	486	8	33	2.3	37	46.2	20	701.4
CAS	6	5	2	39	17	NMS4-44-329	10	1	46	p	t	494.5	10.8	24	4	38	43.4	21.1	670.42
CAS	7	4	2	29.5	17	N7103	11	1	78	w	g	593.9	8.1	28	3	35	45.8	20.1	849.7
CAS	8	3	2	20	17	N05-7432-IB	25	1	73	p	g	584	13.6	20	3.5	46	45.5	20.3	830.07
CAS	9	2	2	10.5	17	NC-Roy	18	1	56	w	g	639.6	13.2	18	3.7	32	44.5	21	889.11
CAS	10	1	2	1	17	N7003-CN	22	1	77	p	t	445.7	15.5	29	2.7	38	43.2	22.4	601.47
CAS	11	1	3	1	33	NCC06-1090	20	1	77	p	g	642.2	15.7	29	2.5	36	41.4	23.8	830.54
CAS	12	2	3	10.5	33	NMS4-44-329	9	1	59	p	t	466.6	10.8	21	4.2	39	44.5	20.7	648.63
CAS	13	3	3	20	33	NCC06-1090	21	1	78	p	g	638.2	14.9	26	3	35	41.1	23.5	819.38
CAS	14	4	3	29.5	33	NMS4-44-329	7	1	68	p	t	460.4	10.5	26	4.2	38	44.1	20.2	634.25
CAS	15	5	3	39	33	NCC06-1090	19	1	78	p	g	637	16.1	26	2.8	36	41.2	23.6	819.83
CAS	16	5	4	39	49	N05-7432-IB	24	1	89	p	g	628.6	13.3	19	3.7	38	44.6	21.6	875.79
CAS	17	4	4	29.5	49	F2	4	1	80	s	s	527.8	9.4	23	3.2	38	45.6	20	751.84
CAS	18	3	4	20	49	NMS4-44-329	6	1	72	p	t	443.4	10.7	28	4.2	38	44.1	20.5	610.83
CAS	19	2	4	10.5	49	N7103	16	1	92	w	g	535.9	8.1	36	2.3	36	45.9	20.4	768.4
CAS	20	1	4	1	49	N7103	12	1	82	w	g	624.9	8.2	34	2.3	36	45.9	20	896.01
CAS	21	1	5	1	65	F2	2	1	63	s	s	551.6	10.2	27	3.3	37	46.7	20.2	804.69
CAS	22	2	5	10.5	65	N7103	14	1	57	w	g	574.4	8	32	2.7	36	45.6	20.6	818.22
CAS	23	3	5	20	65	NMS4-44-329	8	1	50	p	t	537.9	10.6	24	4.2	38	43.3	20.5	727.58
CAS	24	4	5	29.5	65	F2	3	1	79	s	s	449.5	9.8	24	3.5	39	46.8	20.3	657.15
CAS	25	5	5	39	65	NMS4-44-329	5	1	50	p	t	336.4	10.1	20	4.2	39	45	20.8	472.89
CAS	26	5	6	39	81	NC-Roy	18	2	70	w	g	673.4	13.3	22	3.3	31	43.4	21.6	912.96
CAS	27	4	6	29.5	81	NMS4-44-329	7	2	63	p	t	478.6	10.3	25	3.8	39	44.7	20.7	668.3
CAS	28	3	6	20	81	F2	2	2	61	s	s	494.2	9.5	25	3.5	38	46.9	20.4	724.04
CAS	29	2	6	10.5	81	NCC06-1090	20	2	66	p	g	707.4	16.1	30	2.7	34	40.6	23.6	897.18
CAS	30	1	6	1	81	F2	3	2	61	s	s	492.8	9.2	26	3.3	38	46.7	20	718.91
CAS	31	1	7	1	97	N7103	15	2	81	w	g	583	7.9	31	2.3	36	46	19.6	837.75
CAS	32	2	7	10.5	97	NMS4-44-329	10	2	58	p	t	422.7	10.5	26	3.7	39	44.1	20.3	582.32
CAS	33	3	7	20	97	NC-Roy	17	2	59	w	g	682	13.6	21	3.3	31	43.1	22	918.23
CAS	34	4	7	29.5	97	N7003-CN	22	2	93	p	t	539.2	15.1	30	2.8	36	42.4	23.2	714.18
CAS	35	5	7	39	97	NMS4-44-329	5	2	56	p	t	521.9	10.4	18	4.2	38	43.6	20.8	710.83
CAS	36	5	8	39	113	N7103	13	2	72	w	g	596.2	8.2	26	3	36	45.8	20	853
CAS	37	4	8	29.5	113	N05-7432-IB	25	2	81	p	g	665.7	13.8	24	3.5	39	44.2	21.6	919.16
CAS	38	3	8	20	113	NMS4-44-329	6	2	66	p	t	651.3	11	23	4.2	38	43.4	20.7	883
CAS	39	2	8	10.5	113	N7103	11	2	71	w	g	543.4	8.3	32	2.5	36	45.7	20.6	775.76
CAS	40	1	8	1	113	N7003-CN	23	2	86	p	t	620	15.5	26	2.7	36	41.7	23.7	807.64
CAS	41	1	9	1	129	N7103	16	2	75	w	g	543.3	8.1	27	2.7	37	45.9	20.1	779.01
CAS	42	2	9	10.5	129	F2	4	2	58	s	s	512.1	10	27	3.2	38	46.5	20.3	743.87
CAS	43	3	9	20	129	N7103	12	2	57	w	g	467	8.2	31	2.5	36	45.4	20.3	662.31
CAS	44	4	9	29.5	129	NMS4-44-329	8	2	46	p	t	467.2	10.9	23	4.2	38	43.2	20.9	630.49
CAS	45	5	9	39	129	NCC06-1090	21	2	68	p	g	628.1	16	29	2.5	33	40	24.3	784.83
CAS	46	5	10	39	145	NCC06-1090	19	2	82	p	g	740.9	17.2	26	3	37	40.1	23.7	928.1
CAS	47	4	10	29.5	145	F1	1	2	59	p	t	662.3	10.3	26	3.2	39	45.8	20.2	947.57
CAS	48	3	10	20	145	N7103	14	2	71	s	g	603.2	8.1	30	2.5	37	46	19.9	866.78
CAS	49	2	10	10.5	145	NMS4-44-329	9	2	46	p	t	499.6	10.9	19	4.2	39	44	20.6	686.7
CAS	50	1	10	1	145	N05-7432-IB	24	2	79	p	g	726.2	13.6	25	2.8	45	44.3	21	1004.96
CAS	51	1	11	1	161	NCC06-1090	20	3	85	p	g	693.2	16.7	31	2.3	35	41.1	23.1	890
CAS	52	2	11	10.5	161	NC-Roy	18	3	71	w	g	680.3	13.8	22	3.2	33	45.2	22	960.57
CAS	53	3	11	20	161	NCC06-1090	19	3	78	p	g	797.5	16.5	28	2.7	36	40.5	23.9	1008.96
CAS	54	4	11	29.5	161	N7103	14	3	60	w	g	514.4	8.3	30	2.7	38	45.8	20.3	735.96
CAS	55	5	11	39	161	F2	4	3	58	s	s	624.7	10.4	26	3.5	39	46	20.2	897.67
CAS	56	5	12	39	177	N7103	16	3	81	w	g	589.5	8.2	33	2.5	36	45.4	20.2	836.04
CAS	57	4	12	29.5	177	F2	3	3	72	s	s	672.4	9.6	29	3.3	39	45.6	20.3	957.82
CAS	58	3	12	20	177	NMS4-44-329	5	3	63	p	t	530.2	11	28	4	38	44.1	20.6	730.41
CAS	59	2	12	10.5	177	NMS4-44-329	9	3	54	p	t	581.4	11.1	25	3.8	38	44.7	20.7	811.84
CAS	60	1	12	1	177	N7103	11	3	63	w	g	547.1	8.4	30	2.5	36	46.2	20.1	789.58
CAS	61	1	13	1	193	NMS4-44-329	10	3	52	p	t	490	10.9	22	4.2	39	44.2	20.8	676.56
CAS	62	2	13	10.5	193	NMS4-44-329	6	3	57	p	t	666.8	11.2	24	4.2	38	44.3	20.9	922.76
CAS	63	3	13	20	193	N05-7432-IB	25	3	92	p	g	542	14.3	20	3.3	47	44.9	20.7	760.21
CAS	64	4	13	29.5	193	N7103	13	3	66	w	g	484.4	8.2	28	2.5	37	45.5	20.3	688.5
CAS	65	5	13	39	193	F2	2	3	60	s	s	710.2	9.4	31	3.2	38	44.9	20.4	996.13
CAS	66	5	14	39	209	N7103	12	3	84	w	g	721	8.4	33	2.8	36	45.8	20.3	1031.55
CAS	67	4	14	29.5	209	N05-7432-IB	24	3	77	p	g	726.7	14.4	24	3.3	42	45.8	20.9	1039.7
CAS	68	3	14	20	209	NMS4-44-329	7	3	57	p	t	639.7	10.6	20	4.2	38	44.1	20.6	881.26
CAS	69	2	14	10.5	209	N7003-CN	22	3	89	p	t	659	16.2	29	3	36	42.7	23.1	879.03
CAS	70	1	14	1	209	N7003-CN	23	3	69	p	t	645.3	15.6	28	3	37	43.1	22.4	868.82
CAS	71	1	15	1	225	F1	1	3	66	p	t	501.2	10.2	26	3.3	39	45.8	20.5	717.08
CAS	72	2	15	10.5	225	NC-Roy	17	3	65	w	g	726.6	13.7	22	3.3	33	45.3	20.9	1028.21
CAS	73	3	15	20	225	NMS4-44-329	8	3	52	p	t	574.6	11	20	4.2	38	43.8	20.6	786.19
CAS	74	4	15	29.5	225	NCC06-1090	21	3	81	p	g	732.2	17.4	29	2.3	36	40.8	24.4	933.21
CAS	75	5	15	39	225	N7103	15	3	71	w	g	636.9	8.4	37	2	36	45.1	20.2	897.3
CAS	76	6	1	48.5	1	NCC06-1090	19	4	81	p	g	679.1	15.3	25	3	35	40.3	23.4	854.93
CAS	77	7	1	58	1	N7103	12	4	80	w	g	569.8	8	29	2.7	36	45.7	20.3	813.44
CAS	78	8	1	67.5	1	NCC06-1090	21	4	80	p	g	541.5	16.1	27	2.8	35	40.2	23.9	680.01
CAS	79	9	1	77	1	NMS4-44-329	10	4	64	p	t	561	10.7	19	3.8	38	43.7	20.9	765.83
CAS	80	10	1	86.5	1	NMS4-44-329	9	4	47	p	t	402.4	10.7	19	4.2	37	44.5	20.2	559.38
CAS	81	10	2	86.5	17	NMS4-44-329	6	4	51	p	t	457.2	10.4	22	4	38	44.6	20.6	636.99
CAS	82	9	2	77	17	F2	4	4	63	s	s	438.8	9.9	26	3.3	39	46.1	19.6	631.91
CAS	83	8	2	67.5	17	F2	2	4	64	s	s	566.1	9.2	26	3.3	39	46.3	19.5	818.77
CAS	84	7	2	58	17	N7003-CN	23	4	86	p	t	507.1	15.2	28	3.2	36	43.3	22.9	685.92
CAS	85	6	2	48.5	17	NCC06-1090	20	4	90	p	g	674.6	16.4	26	2.8	35	40.6	23.7	855.58
CAS	86	6	3	48.5	33	NC-Roy	17	4	64	w	g	738.4	13.2	23	3.2	32	44.9	21	1035.68
CAS	87	7	3	58	33	N7103	14	4	74	w	g	502.2	8	28	2.7	37	45.4	20.4	712.23
CAS	88	8	3	67.5	33	F1	1	4	76	p	t	634.1	9.8	26	3.3	38	45.9	20.3	909.2
CAS	89	9	3	77	33	N7103	16	4	76	w	g	496.6	8.1	35	2.3	35	45.6	20	707.39
CAS	90	10	3	86.5	33	NMS4-44-329	8	4	58	p	t	560.3	10.4	21	3.8	38	44.9	20.1	785.88
CAS	91	10	4	86.5	49	N7003-CN	22	4	75	p	t	584.3	15.5	32	2.5	36	41.8	23	762.96
CAS	92	9	4	77	49	N7103	13	4	72	w	g	570.2	8.2	32	2.8	36	45.6	20.1	812.23
CAS	93	8	4	67.5	49	N05-7432-IB	24	4	78	p	g	702.7	13.6	26	3	40	45	21.1	987.81
CAS	94	7	4	58	49	NMS4-44-329	7	4	60	p	t	465.1	10	19	4.2	39	44.4	20.8	645.09
CAS	95	6	4	48.5	49	N7103	11	4	79	w	g	367.5	8.4	32	2.5	37	46.6	20.3	534.97
CAS	96	6	5	48.5	65	NMS4-44-329	5	4	61	p	t	520.3	11.3	24	3.8	38	43.9	20.6	713.52
CAS	97	7	5	58	65	F2	3	4	78	s	s	552.8	9.2	24	3.3	39	46	19.7	794.36
CAS	98	8	5	67.5	65	N05-7432-IB	25	4	85	p	g	560.9	13.5	22	3.2	40	45.3	20.8	793.73
CAS	99	9	5	77	65	N7103	15	4	73	w	g	480.2	8.4	33	2.3	36	46	20	690.03
CAS	100	10	5	86.5	65	NC-Roy	18	4	74	w	g	710.5	13.3	21	3.3	32	44.1	21.4	978.8
CAS	101	10	6	86.5	81	N7103	11	5	68	w	g	660.8	7.6	33	2.5	36	45.5	20.1	939.23
CAS	102	9	6	77	81	NMS4-44-329	9	5	46	p	t	493.9	10.5	21	4.2	39	43.6	20.6	672.69
CAS	103	8	6	67.5	81	NMS4-44-329	8	5	67	p	t	466.4	10.6	25	3.7	38	44.2	20.2	643.98
CAS	104	7	6	58	81	F2	4	5	68	s	s	418	9.5	21	3.8	39	46.3	19.8	604.57
CAS	105	6	6	48.5	81	F2	3	5	77	s	s	577.7	9.8	26	3.3	39	45.3	20.5	817.5
CAS	106	6	7	48.5	97	F2	2	5	78	s	s	541.6	9.8	23	3.5	38	45.1	21	763.04
CAS	107	7	7	58	97	NMS4-44-329	6	5	57	p	t	560.5	10.9	17	4.2	38	44.7	20.6	782.66
CAS	108	8	7	67.5	97	N05-7432-IB	25	5	82	p	g	663.1	13.7	20	3.7	47	45	20.7	932.14
CAS	109	9	7	77	97	NCC06-1090	19	5	81	p	g	624.8	15.9	28	2.7	35	39.8	23.5	776.81
CAS	110	10	7	86.5	97	N7103	14	5	82	w	g	504.1	8.4	34	2.2	37	45.7	19.8	719.65
CAS	111	10	8	86.5	113	N7103	15	5	79	w	g	606	8.2	34	3.3	37	45.7	20.1	865.12
CAS	112	9	8	77	113	NC-Roy	17	5	67	w	g	639.5	13.5	19	3.3	32	43.7	21.7	872.99
CAS	113	8	8	67.5	113	NCC06-1090	21	5	87	p	g	765.6	15.4	28	2.8	35	40.8	23.4	975.78
CAS	114	7	8	58	113	N7103	12	5	74	w	g	623.9	8.3	31	2.7	37	45.4	20.1	884.83
CAS	115	6	8	48.5	113	NMS4-44-329	5	5	75	p	t	536.8	10.8	20	3.8	39	44	20.4	737.83
CAS	116	6	9	48.5	129	N7003-CN	23	5	85	p	t	674.8	15.7	28	3.3	35	42.4	23.4	893.78
CAS	117	7	9	58	129	F1	1	5	68	p	t	560.6	9.9	21	3.7	37	46.2	20.4	809.07
CAS	118	8	9	67.5	129	NC-Roy	18	5	79	w	g	770	13.7	22	3.3	33	44.9	21.8	1080.01
CAS	119	9	9	77	129	NCC06-1090	20	5	85	p	g	653.4	17	25	3	35	41.6	23.2	849.11
CAS	120	10	9	86.5	129	N7003-CN	22	5	78	p	t	535.5	16.8	29	3.2	36	42.9	23.2	717.64
CAS	121	10	10	86.5	145	N05-7432-IB	24	5	91	p	g	673.1	13.8	28	2.7	44	45.3	20.2	952.5
CAS	122	9	10	77	145	NMS4-44-329	10	5	64	p	t	577.1	10.6	21	4.2	37	44	20.4	793.22
CAS	123	8	10	67.5	145	N7103	16	5	74	w	g	516.8	8.5	34	2.3	37	45.9	19.8	741.01
CAS	124	7	10	58	145	N7103	13	5	86	w	g	534.7	8.5	33	2.3	36	45.6	20.1	761.67
CAS	125	6	10	48.5	145	NMS4-44-329	7	5	58	p	t	511.3	10.6	24	4	38	44.2	20.8	705.97
;
